# Supplementary material for: Initial In-Hospital Visit-to-Visit Heart Rate Variability Is Associated with Higher Risk of Atrial Fibrillation in Patients with Acute Ischemic Stroke
Source: J Clin Med. 2023 Jan 29;12(3):1050. doi: 10.3390/jcm12031050 (PMC9918220; doi:10.3390/jcm12031050)
Supplement: Supplementary file 1 [file jcm-12-01050-s001.zip]

Archive with 4 entries (4 files):
- Supplementary Figure S1.tif
- Supplementary Figure S2_revised.tif
- Supplementary Figure S3_revised.tif
- Supplementary Table S1.pdf
